# Supplementary material for: Parental and Children’s Preference of Full-Coverage Restorations on Primary Molars: A Cross-Sectional Study
Source: Children (Basel). 2026 Jan 5;13(1):81. doi: 10.3390/children13010081 (PMC12840054; doi:10.3390/children13010081)
Supplement: Supplementary file 1 [file children-13-00081-s001.zip]

Archive with 1 entries (1 files):
- children-4018059-supplementary.pdf
